# Supplementary material for: Characterizing Cold Days and Spells and Their Relationship with Cold-Related Mortality in Bangladesh
Source: Sensors (Basel). 2023 Mar 5;23(5):2832. doi: 10.3390/s23052832 (PMC10007433; doi:10.3390/s23052832)
Supplement: Supplementary file 1 [file sensors-23-02832-s001.zip]

Archive with 1 entries (1 files):
- sensors-2162075-supplementary.pdf
